# Supplementary material for: Prognostic Risk Model of Megakaryocyte–Erythroid Progenitor (MEP) Signature Based on AHSP and MYB in Acute Myeloid Leukemia
Source: Biomedicines. 2025 Jul 29;13(8):1845. doi: 10.3390/biomedicines13081845 (PMC12383354; doi:10.3390/biomedicines13081845)
Supplement: Supplementary file 1 [file biomedicines-13-01845-s001.zip]

Archive with 1 entries (1 files):
- biomedicines-3644982-supplementary.pdf
